# Supplementary material for: Extensive Microsatellite Variation in Rice Induced by Introgression from Wild Rice (Zizania latifolia Griseb.)
Source: PLoS One. 2013 Apr 24;8(4):e62317. doi: 10.1371/journal.pone.0062317 (PMC3634730; doi:10.1371/journal.pone.0062317)
Supplement: Table S1 — Information for the 96 microsatellite markers used in this study. (XLS) [file pone.0062317.s002.xls]

## Sheet: Sheet1
Table S1 Information for the 96 microsatellite markers used in this study
Location	Category		Name	Location	Repeats	Forword primer	Reverse Primer
Nuclear	C1	1	RM5	Chr. 1	(GA)14	TGCAACTTCTAGCTGCTCGA	GCATCCGATCTTGATGGG
		2	RM84	Chr. 1	(TCT)10	TAAGGGTCCATCCACAAGATG	TTGCAAATGCAGCTAGAGTAC
		3	RM315	Chr. 1	(AT)4(GT)10	GAGGTACTTCCTCCGTTTCAC	AGTCAGCTCACTGTGCAGTG
		4	RM208	Chr. 2	(CT)17	TCTGCAAGCCTTGTCTGATG	TAAGTCGATCATTGTGTGGACC
		5	RM240	Chr. 2	(CT)21	CCTTAATGGGTAGTGTGCAC	TGTAACCATTCCTTCCATCC
		6	RM262	Chr. 2	(CT)16	CATTCCGTCTCGGCTCAACT	CAGAGCAAGGTGGCTTGC
		7	RM7	Chr. 3	(GA)19	TTCGCCATGAAGTCTCTCG	CCTCCCATCATTTCGTTGTT
		8	RM232	Chr. 3	(CT)24	CCGGTATCCTTCGATATTGC	CCGACTTTTCCTCCTGACG
		9	RM241	Chr. 4	(CT)31	GAGCCAAATAAGATCGCTGA	TGCAAGCAGCAGATTTAGTG
		10	RM252	Chr. 4	(CT)19	TTCGCTGACGTGATAGGTTG	ATGACTTGATCCCGAGAACG
		11	RM255	Chr. 4	(CT)16	TGTTGCGTGTGGAGATGTG	CGAAACCGCTCAGTTCAAC
		12	RM13	Chr. 5	(GA)16	TCCAACATGGCAAGAGAGAG	GGTGGCATTCGATTCCAG
		13	RM31	Chr. 5	(GA)15	GATCACGATCCACTGGAGCT	AAGTCCATTACTCTCCTCCC
		14	RM225	Chr. 6	(CT)18	TGCCCATATGGTCTGGATG	GAAAGTGGATCAGGAAGGC
		15	RM253	Chr. 6	(CT)25	TCCTTCAAGAGTGCAAAACC	GCATTGTCATGTCGAAGCC
		16	RM234	Chr. 7	(CT)25	ACAGTATCCAAGGCCCTGG	CACGTGAGACAAAGACGGAG
		17	RM44	Chr. 8	(GA)16	ACGGGCAATCCGAACAACC	TCGGGAAAACCTACCCTACC
		18	RM256	Chr. 8	(CT)21	GACAGGGAGTGATTGAAGGC	GTTGATTTCGCCAAGGGC
		19	RM219	Chr. 9	(CT)17	CGTCGGATGATGTAAAGCCT	CATATCGGCATTCGCCTG
		20	RM257	Chr. 9	(CT)24	CAGTTCCGAGCAAGAGTACTC	GGATCGGACGTGGCATATG
		21	RM216	Chr. 10	(CT)18	GCATGGCCGATGGTAAAG	TGTATAAAACCACACGGCCA
		22	RM5756	Chr. 10	(AGA)8	ACAGACTGACAGTGACCATGG	AAGAGGAGCTACCATGACGC
		23	RM258	Chr. 10	(CT)21	TGCTGTATGTAGCTCGCACC	TGGCCTTTAAAGCTGTCGC
		24	RM21	Chr. 11	(GA)18	ACAGTATTCCGTAGGCACGG	GCTCCATGAGGGTGGTAGAG
		25	RM229	Chr. 11	(CT)11	CACTCACACGAACGACTGAC	CGCAGGTTCTTGTGAAATGT
		26	RM101	Chr. 12	(CT)37	GTGAATGGTCAAGTGACTTAGGTGGC	ACACAACATGTTCCCTCCCATGC
		27	RM235	Chr. 12	(CT)24	AGAAGCTAGGGCTAACGAAC	TCACCTGGTCAGCCTCTTTC
		28	RM247	Chr. 12	(CT)16	TAGTGCCGATCGATGTAACG	CATATGGTTTTGACAAAGCG
	C2	1	RM3428	Chr. 1 (Os01g08270)	(CT)18	ATTCATGCTTCCTTTCAGTG	GATTACTGGTTTGCCATTTG
		2	RM237	Chr. 1 (Os01g46980)	(CT)18	CAAATCCCGACTGCTGTCC	TGGGAAGAGAGCACTACAGC
		3	RM212	Chr. 1 (Os01g57210)	(CT)24	CCACTTTCAGCTACTACCAG	CACCCATTTGTCTCTCATTATG
		4	RM53	Chr. 2 (Os02g08310)	(GA)14	ACGTCTCGACGCATCAATGG	CACAAGAACTTCCTCGGTAC
		5	RM145	Chr. 2 (Os02g14110)	(GA)31	CCGGTAGGCGCCCTGCAGTTTC	CAAGGACCCCATCCTCGGCGTC
		6	RM71	Chr. 2 (Os02g15594)	(ATT)10T(ATT)4	CTAGAGGCGAAAACGAGATG	GGGTGGGCGAGGTAATAATG
		7	RM51	Chr. 7 (Os07g01380)	(GA)13	TCTCGATTCAATGTCCTCGG	CTACGTCATCATCGTCTTCCC
		8	RM245	Chr. 9 (Os09g38768)	(CT)14	ATGCCGCCAGTGAATAGC	CTGAGAATCCAATTATCTGGGG
		9	RM5393	Chr. 10 (Os10g33170)	(TC)14	GCCGTCTACCTCATGGTCAC	CCATAACCGTGGTGTTTGAG
		10	RM3773	Chr. 10 (Os10g37280)	(GA)18	CTGGATGAAAGGATACAACA	CACATTATCTGTCAAGGTCC
		11	RM1124	Chr. 11 (Os11g07600)	(AG)12	AAGCTATCCCCCTTTTTGGC	AGGGATCGGTAGACCCAATC
	C3	1	EM1	Chr.1 (Os01g11780)	（TGC)6	GCTCTGTCTCCTTCTTGCAG	CCCCTCCATTTCTCTTGAAT
		2	EM2	Chr.1 (Os01g18400)	(CGG)8	AAGCCCACTCCTGCTCCT	TGCGGTGTTGATTTCTTCCT
		3	EM3	Chr.1 (Os01g23880)	(GCC)6	TCCAACCCCAAGGTAGACAG	CTCGGCCTTCTTCTGATAGC
		4	EM4	Chr.1 (Os01g36950)	(CAA)6	CGCCAAGATCAACAACAACA	GCCCTCACTGAATCCCTGTA
		5	EM5	Chr.1 (Os01g50350)	(GA)10	GACTGCATGAGCCGATCTC	CAATCGTCTGTAGGCAGCAA
		6	EM6	Chr. 3 (Os03g16440)	(GGC)8(GGT)5	CCTCTGGTGCATTCCTTCTC	CTCCTTCAGAAGCTGCGACT
		7	EM7	Chr. 3 (Os03g29760 )	(AG)13	ATTTCTTTGCCCTCGATCTT	GAGCAAGCAAGAAGCAAATC
		8	EM8	Chr. 4 (Os04g19750)	(AGG)6	CTTCTTGATGATCGCCGACT	CTCAGCTTGTGCAAGCACTC
		9	EM9	Chr. 4 (Os04g40440)	(CGG)7	TCAGAGCTGTAATGGCCAAC	CCATTGTTGGAGAGGTTGAG
		10	EM10	Chr. 4 (Os04g42270)	(CGG)7	TCGACTCCTTCAGGTGATTC	ATTAACCCGAACCATTGAGC
		11	EM11	Chr. 4 (Os04g55159)	(CGG)8	GTCGTCGGTGGAGTCGTC	ATGCTGATGTCGAGCACCTT
		12	EM12	Chr. 5 (Os10g36229)	(CT)8	GTGGGGCTCCGTCTACTATT	ACAAAATCATAGCCCCATCA
		13	EM13	Chr. 5 (Os05g41780)	(CCG)6	TGAACTAGCGGTCATCAT	CCCTTACTACTTCTTTGGAC
		14	EM14	Chr. 6 (Os06g34810 )	(CCG)5	CGAAGAAGAATGATGCCACA	TCTCCTCTCCCCCAAAAGAG
		15	EM15	Chr. 7 (Os07g49100)	(CGG)4	AGATGAAAAGCGCCCTCAAC	CCACCGACACGTACTCATTG
		16	EM16	Chr. 8 (Os12g28780)	(GGA)7	ATGGCAAGTCCAGTGTCTCC	TTCGCTTGCTTGTGTTCTTG
		17	EM17	Chr. 10 (Os10g25200)	(CAG)8(CAA)7	CTCCAGCAACAGTTCCAACA	GCTCCCTGGACCTCCTTTAT
		18	EM18	Chr. 11 (Os11g47730)	(CT)10	AGCAATGGTGATGGTGATCT	CACCAAGTTAAACGTCAACAAA
		19	EM19	Chr. 12 (Os12g44020)	(AGG)6	ATGTCCACCGTCGCCTCC	TCCCCACAAACCATTCAGATTA
	C4	1	RM259	Chr. 1 (Os01g13360)	(CT)17	TGGAGTTTGAGAGGAGGG	CTTGTTGCATGGTGCCATGT
		2	RM109	Chr. 2 (Os02g01332 )	(AG)16	GCCGCCGGAGAGGGAGAGAGAG	CCCCGACGGGATCTCCATCGTC
		3	RM110	Chr. 2 (Os02g03280 )	(GA)15	TCGAAGCCATCCACCAACGAAG	TCCGTACGCCGACGAGGTCGAG
		4	RM8	Chr. 2 (Os02g10200 )	(GA)14C(GA)8	CACGTGGCGTAAATACACGT	GGCCAAACCCTAACCCTG
		5	RM55	Chr. 3 (Os03g50860)	(GA)17	CCGTCGCCGTAGTAGAGAAG	TCCCGGTTATTTTAAGGCG
		6	RM185	Chr. 4 (Os04g31340)	(AGG)9	AGTTGTTGGGAGGGAGAAAGGCC	AGGAGGCGACGGCGATGTCCTC
		7	RM127	Chr. 4 (Os04g49810)	(AGG)8	GTGGGATAGCTGCGTCGCGTCG	AGGCCAGGGTGTTGGCATGCTG
		8	RM131	Chr. 4 (Os04g58110)	(CT)9	TCCTCCCTCCCTTCGCCCACTG	CGATGTTCGCCATGGCTGCTCC
		9	RM161	Chr. 5 (Os05g35200)	(AG)20	TGCAGATGAGAAGCGGCGCCTC	TGTGTCATCAGACGGCGCTCCG
		10	RM334	Chr. 5 (Os05g49760)	(CTT)20	GTTCAGTGTTCAGTGCCACC	GACTTTGATCTTTGGTGGACG
		11	RM197	Chr. 6 (Os06g06560)	(ACC)7	GATCCGTTTTTGCTGTGCCC	CCTCCTCTCCGCCGATCCTG
		12	RM2	Chr. 7 (Os07g27480)	(GA)13	ACGTGTCACCGCTTCCTC	ATGTCCGGGATCTCATCG
		13	RM11	Chr. 7 (Os07g32390)	(GA)17	TCTCCTCTTCCCCCGATC	ATAGCGGGCGAGGCTTAG
		14	RM10	Chr. 7 (Os07g37040)	(GA)15	TTGTCAAGAGGAGGCATCG	CAGAATGGGAAATGGGTCC
		15	RM47	Chr. 7 (Os07g43070)	(AG)7 - (AG)11	ACTCCACTCCACTCCCCAC	GTCAGCAGGTCGGACGTC
		16	MP1	Chr. 7 (Os07g46750)	(CGG)7	TCTCGGTCTCTAGGGTTTGG	GTAGGTCTTGCCGGAGAGGT
		17	RM407	Chr. 8 (Os08g01850)	(AG)13	GATTGAGGAGACGAGCCATC	CTTTTTCAGATCTGCGCTCC
		18	RM38	Chr. 8 (Os08g04310)	(GA)16	ACGAGCTCTCGATCAGCCTA	TCGGTCTCCATGTCCCAC
		19	RM6128	Chr. 10 (Os10g37980)	(CGC)8	CTCTCTCTCCCCACCCAATC	GAGGGAGGAGGAGGTGTAGG
		20	RM4484	Chr. 11 (Os11g05380)	(TA)20	CACTTTATCAAATCGCAATG	CAGTTCGTCCCAAAATAAAT
		21	MP2	Chr. 12 (Os12g07230)	(GA)11T(AG)14	ACCCAAGAAAGGGGAGAGAA	GCTGCATTTTCCGATCAAA
Chloroplast	C1	1	RCt3		(A)10	TAGGCATAATTCCCAACCCA	CTTATCCATTTGGAGCATAGGG
		2	RCt5		(T)10	ATTTGGAATTTGGACATTTTCG	ACTGATTCGTAGGCGTGGAC
		3	RCt6		(A)10	GAATTTTAGAACTTTGAATTTTTTACCC	AAGCGTACCGAAGACTCGAA
		4	RCt9		(T)10	ATAAGGTTATTCCCCGCTTACC	AAATTGGGGGAATTCGTACC
		5	RCt10		(T)10	TCTTCATTTGGAATCTGGGC	CTATTGATGCAAACGCTGTACC
	C2	1	RCt1	trnK	(A)10	CATCCTTTTCAATCCAAAATCA	TGCCTGATGTAGGGAAAAGC
		2	RCt8	rpl16	(T)17	ATAGTCAAGAAAGAGGATCTAGAAT	ACCGCGATTCAATAAGAGTA
	C3	1	RCt2	rpoC2	(A)11	CTGGGGGGGATTATACCTGT	ATATCTCTCATTTCCGACGCA
		2	RCt4	psbG	(T)12	ACGGAATTGGAACTTCTTTGG	AAAAGGAGCCTTGGAATGGT
		3	RCt7	infA	(T)10	GTGTCATTCTCTAGGCGAAC	AAATATGACAGAAAAGAAAAATAGG
Mitochondrial	C1	1	RMt3		(T)10	GGTCCGCCTTTCTCTACTAT	TGTCTTTCTTGCATACATCG
		2	RMt12	intergenic	(T)10	CAAACTCAAGATGCCTATCC	CAACCCGGAATATTGATTTA
		3	RMt15	inergenic	(A)10	GATAAAAGATGATCCCCACA	AGTCCTTTTTCTGCTTGTTG
		4	RMt17	intergenic	(G)10	GAAAGCACCCTCTTTTTGTA	CGTGGTTATCTGAAGTGGAT
	C2	1	RMt11	coxⅡ	(T)10	CCAAGAGAGGACAACCTGT	ATTCCTCACCTATCCTGTCA
	C3	1	RMt9	Rps2	(T)12	ACTGCTTTTAAGCCTGTTTG	TAGGATCTCCCATTCGTAAA
		2	RMt10	Nad4	(G)12	TAACGGCTACAAGGGATAAA	GTGATGTGAGCGGTTCTATT

## Sheet: Sheet2
				TGCAACTTCTAGCTGCTCGA	GCATCCGATCTTGATGGG
				TAAGGGTCCATCCACAAGATG	TTGCAAATGCAGCTAGAGTAC
				GAGGTACTTCCTCCGTTTCAC	AGTCAGCTCACTGTGCAGTG
				CATTCCGTCTCGGCTCAACT	CAGAGCAAGGTGGCTTGC
				TCTGCAAGCCTTGTCTGATG	TAAGTCGATCATTGTGTGGACC
				CCTTAATGGGTAGTGTGCAC	TGTAACCATTCCTTCCATCC
				TTCGCCATGAAGTCTCTCG	CCTCCCATCATTTCGTTGTT
				CCGGTATCCTTCGATATTGC	CCGACTTTTCCTCCTGACG
				TGTTGCGTGTGGAGATGTG	CGAAACCGCTCAGTTCAAC
				GAGCCAAATAAGATCGCTGA	TGCAAGCAGCAGATTTAGTG
				TTCGCTGACGTGATAGGTTG	ATGACTTGATCCCGAGAACG
				TCCAACATGGCAAGAGAGAG	GGTGGCATTCGATTCCAG
				GATCACGATCCACTGGAGCT	AAGTCCATTACTCTCCTCCC
				TCCTTCAAGAGTGCAAAACC	GCATTGTCATGTCGAAGCC
				TGCCCATATGGTCTGGATG	GAAAGTGGATCAGGAAGGC
				ACAGTATCCAAGGCCCTGG	CACGTGAGACAAAGACGGAG
				GACAGGGAGTGATTGAAGGC	GTTGATTTCGCCAAGGGC
				ACGGGCAATCCGAACAACC	TCGGGAAAACCTACCCTACC
				CGTCGGATGATGTAAAGCCT	CATATCGGCATTCGCCTG
				CAGTTCCGAGCAAGAGTACTC	GGATCGGACGTGGCATATG
				GCATGGCCGATGGTAAAG	TGTATAAAACCACACGGCCA
				TGCTGTATGTAGCTCGCACC	TGGCCTTTAAAGCTGTCGC
				ACAGTATTCCGTAGGCACGG	GCTCCATGAGGGTGGTAGAG
				CACTCACACGAACGACTGAC	CGCAGGTTCTTGTGAAATGT
				AGAAGCTAGGGCTAACGAAC	TCACCTGGTCAGCCTCTTTC
				TAGTGCCGATCGATGTAACG	CATATGGTTTTGACAAAGCG
				#REF!	#REF!
				#REF!	#REF!
				TGGAGTTTGAGAGGAGGG	CTTGTTGCATGGTGCCATGT
				TCTCGGTCTCTAGGGTTTGG	GTAGGTCTTGCCGGAGAGGT
				CACGTGGCGTAAATACACGT	GGCCAAACCCTAACCCTG
				GCCGCCGGAGAGGGAGAGAGAG	CCCCGACGGGATCTCCATCGTC
				TCGAAGCCATCCACCAACGAAG	TCCGTACGCCGACGAGGTCGAG
				CCGTCGCCGTAGTAGAGAAG	TCCCGGTTATTTTAAGGCG
				TCCTCCCTCCCTTCGCCCACTG	CGATGTTCGCCATGGCTGCTCC
				AGTTGTTGGGAGGGAGAAAGGCC	AGGAGGCGACGGCGATGTCCTC
				GTGGGATAGCTGCGTCGCGTCG	AGGCCAGGGTGTTGGCATGCTG
				GTTCAGTGTTCAGTGCCACC	GACTTTGATCTTTGGTGGACG
				TGCAGATGAGAAGCGGCGCCTC	TGTGTCATCAGACGGCGCTCCG
				GATCCGTTTTTGCTGTGCCC	CCTCCTCTCCGCCGATCCTG
				TTGTCAAGAGGAGGCATCG	CAGAATGGGAAATGGGTCC
				TCTCCTCTTCCCCCGATC	ATAGCGGGCGAGGCTTAG
				ACTCCACTCCACTCCCCAC	GTCAGCAGGTCGGACGTC
				ACGTGTCACCGCTTCCTC	ATGTCCGGGATCTCATCG
				GATTGAGGAGACGAGCCATC	CTTTTTCAGATCTGCGCTCC
				ACGAGCTCTCGATCAGCCTA	TCGGTCTCCATGTCCCAC
				CTCTCTCTCCCCACCCAATC	GAGGGAGGAGGAGGTGTAGG
				CACTTTATCAAATCGCAATG	CAGTTCGTCCCAAAATAAAT
				ACCCAAGAAAGGGGAGAGAA	GCTGCATTTTCCGATCAAA
				#REF!	#REF!
				CCACTTTCAGCTACTACCAG	CACCCATTTGTCTCTCATTATG
				CAAATCCCGACTGCTGTCC	TGGGAAGAGAGCACTACAGC
				ATTCATGCTTCCTTTCAGTG	GATTACTGGTTTGCCATTTG
				CCGGTAGGCGCCCTGCAGTTTC	CAAGGACCCCATCCTCGGCGTC
				CTAGAGGCGAAAACGAGATG	GGGTGGGCGAGGTAATAATG
				ACGTCTCGACGCATCAATGG	CACAAGAACTTCCTCGGTAC
				TCTCGATTCAATGTCCTCGG	CTACGTCATCATCGTCTTCCC
				ATGCCGCCAGTGAATAGC	CTGAGAATCCAATTATCTGGGG
				CTGGATGAAAGGATACAACA	CACATTATCTGTCAAGGTCC
				GCCGTCTACCTCATGGTCAC	CCATAACCGTGGTGTTTGAG
				ACAGACTGACAGTGACCATGG	AAGAGGAGCTACCATGACGC
				AAGCTATCCCCCTTTTTGGC	AGGGATCGGTAGACCCAATC
				#REF!	#REF!
				#REF!	#REF!
				TCCAACCCCAAGGTAGACAG	CTCGGCCTTCTTCTGATAGC
				CGCCAAGATCAACAACAACA	GCCCTCACTGAATCCCTGTA
				AAGCCCACTCCTGCTCCT	TGCGGTGTTGATTTCTTCCT
				GACTGCATGAGCCGATCTC	CAATCGTCTGTAGGCAGCAA
				#REF!	#REF!
				#REF!	#REF!
				CCTCTGGTGCATTCCTTCTC	CTCCTTCAGAAGCTGCGACT
				#REF!	#REF!
				ATTTCTTTGCCCTCGATCTT	GAGCAAGCAAGAAGCAAATC
				#REF!	#REF!
				CTTCTTGATGATCGCCGACT	CTCAGCTTGTGCAAGCACTC
				TCGACTCCTTCAGGTGATTC	ATTAACCCGAACCATTGAGC
				TCAGAGCTGTAATGGCCAAC	CCATTGTTGGAGAGGTTGAG
				TGAACTAGCGGTCATCAT	CCCTTACTACTTCTTTGGAC
				GTGGGGCTCCGTCTACTATT	ACAAAATCATAGCCCCATCA
				CGAAGAAGAATGATGCCACA	TCTCCTCTCCCCCAAAAGAG
				AGATGAAAAGCGCCCTCAAC	CCACCGACACGTACTCATTG
				ATGGCAAGTCCAGTGTCTCC	TTCGCTTGCTTGTGTTCTTG
				CTCCAGCAACAGTTCCAACA	GCTCCCTGGACCTCCTTTAT
				AGCAATGGTGATGGTGATCT	CACCAAGTTAAACGTCAACAAA
				ATGTCCACCGTCGCCTCC	TCCCCACAAACCATTCAGATTA
				#REF!	#REF!
				CATCCTTTTCAATCCAAAATCA	TGCCTGATGTAGGGAAAAGC
				CTGGGGGGGATTATACCTGT	ATATCTCTCATTTCCGACGCA
				TAGGCATAATTCCCAACCCA	CTTATCCATTTGGAGCATAGGG
				ACGGAATTGGAACTTCTTTGG	AAAAGGAGCCTTGGAATGGT
				#REF!	#REF!
				#REF!	#REF!
				GTGTCATTCTCTAGGCGAAC	AAATATGACAGAAAAGAAAAATAGG
				ATAGTCAAGAAAGAGGATCTAGAAT	ACCGCGATTCAATAAGAGTA
				#REF!	#REF!
				#REF!	#REF!
				#REF!	#REF!
				GGTCCGCCTTTCTCTACTAT	TGTCTTTCTTGCATACATCG
				ACTGCTTTTAAGCCTGTTTG	TAGGATCTCCCATTCGTAAA
				TAACGGCTACAAGGGATAAA	GTGATGTGAGCGGTTCTATT
				CAAACTCAAGATGCCTATCC	CAACCCGGAATATTGATTTA
				GATAAAAGATGATCCCCACA	AGTCCTTTTTCTGCTTGTTG
				GAAAGCACCCTCTTTTTGTA	CGTGGTTATCTGAAGTGGAT
