# Supplementary material for: Extensive Microsatellite Variation in Rice Induced by Introgression from Wild Rice (Zizania latifolia Griseb.)
Source: PLoS One. 2013 Apr 24;8(4):e62317. doi: 10.1371/journal.pone.0062317 (PMC3634730; doi:10.1371/journal.pone.0062317)
Supplement: Table S2 — The accession numbers and the amplified sequences of the 30 sequenced loci in this study. (XLS) [file pone.0062317.s003.xls]

## Sheet: Sheet1
Table S2 The accession numbers and the amplified sequences of the 30 sequenced loci in this study
Marker	Accession number	Sequence
RM5	AF344007	TGCAACTTCTAGCTGCTCGATGGTCCAGCCTCTCTCTCTCTCTCTCTCTCTCTCTCTCTTAAGACGCCGGTTTTTCTGATTGGAACCTTCTGCACCCCATCAAGATCGGATGC
RM7	AF344009	TTCGCCATGAAGTCTCTCGGTCTCTCTCTCTCTCTCTCTCTCTCTCTCTCTCTCTCTCAAGGTATAAGCCTCCGCTCCAAGAAAGGACAAGTGGTGGAGGCCCCCACCGTNGGATTGTGACGCCGACGNGATCCAGTACATCGTAAATGGTATGATGGNAAAACAACGAAATGATGGGAGG
RM8	AF344010	CACGTGGCGTAAATACACGTCGAGGCGAGGGGCAAACCGGTAATTTCCCCGTCGCCATCGGGGGCTTCCTTTTTTATCAGTGTCTCTCTCTCCCCCCCCCCCACCTTCCCCTGAAGAGAGAGAGAGAGAGAGAGAGAGAGAGACGAGACGCCACCACGCGCACCGAGCTCGCGATTCCAATCCCCGNACGCCTCCTCCGCCACCGCCGCCTCGGNCTCCGNCGCCGCCGCGACCAGGGTTAGGGTTTGGCC
RM10	AF344012	TTGTCAAGAGGAGGCATCGGGATTTGGGAATCGCAAGCAAATGCGAGCGAGAGAGAGAGAGAGAGAGAGAGAGAGAGAGGAGGGTGAAGAGGTTGGGGGGTTGGGTGTCCAGGTGAGGGGGATTTTCTATTTGGTTCGGGTGGGACCCATTTCCCATTCTG
RM11	AF344013	TCTCCTCTTCCCCCGATCCAACCACCACCACCTTCTTCTCCTCCTCTTCCGCTCGACGCCACCACCACGCACTTGACAGAGAGAGAGAGAGAGAGAGAGAGAGAGAGAGAGGGAGAGAAACCCTAAGCCTCGCCCGCTAT
RM47	AF343856	ACTCCACTCCACTCCCCACCTCACCTTGNCTTTTTAGAGAGAGAAAGAGAAGAGAACGAGCTCGACGAGGAGAGAGAGAGAGAGGAGTCACCTCACCTGCACCTGAGCTAAAGAGAGAGAGAGAGAGAGAGAGAAGAGGAGGAGGGTTGTGGAGGAGGAGGCCGGGAGGGGGAGATGGAGAGNCCGNCACCGGTGAGGAAGTCCCACACGTCGACGTCCGACCTGCTGAC
RM51	AF343860	TCTCGATTCAATGTCCTCGGNCACCCGCCGNCCGTCTCGCCCTCCCCACCGNGCCCTCCTCGGGGAGGACTCGTCGCCCGCCGCTTGCCTGACCCGAGAGAGAGAGAGAGAGAGAGAGAGAGGGAAGACGATGATGACGTAG
RM53	AF343861	ACGTCTCGACGCATCAATGGCGGCTCATCTCCAATTCTCCATCAAACTATCACCATGACGAAGGAGAGAGAGAGAGAGAGAGAGAGAGAGAGGAGGTTGTGGTTTGTTGTACCTGGCCCCAGATTCGGTATCTGGATCCCGACGAGGTTTGAGCTCAATGTGCCGAGGAAGTTCTTGTG
RM55	AF343862	CCGTCGCCGTAGTAGAGAAGAGAAGGNCTCTCTCTCTCTCTCTCTCTCTCTCTCTCTCTCTCACTCTTTCTCTGGTGGTNGNGGCGTTCGTGTTCGTCGNAGTTGTGGTGGTGGTGGTGGTGGAGGTATTTGGGAGCTTTTTTTCTCTTGCGAGCAGCGTCGNGTCGACGAGTGAATCGAATTTCCTGGATTTCCCGAGATACGCCGCGCCTTAAAATAACCGGGA
RM71	AF344085	CTAGAGGCGAAAACGAGATGGTTTAGGATCGAAACAGATACATAGAGCTATAATAACCATGAAAGTGTAAAGACACGCATTATTCATTATTATTATTATTATTATTATTATTATTTATTATTATTATTATCATTATTACCTCGCCCACCC
RM127	D40108	GTGGGATAGCTGCGTCGCGTCGCCATCGAGGAGCAGCTATGGTGGTGGCGAGCTAGCTCAAGGTACGCACGCGCGGTGGAGGAGGAGGAGGAGGAGGAGGAAGGAGAAGAGGGGAGGAGGAGGAGGAGGAGGCAGTTATGGTCCTGTGCTCCATGCGCAAATCGTTCAAGGACTCGCTCAAGGTGCTCGAGGCTTGACATCCAGCATGCCAACACCCTGGCCT
RM131	D40427	TCCTCCCTCCCTTCGCCCACTGAATCGCCAAAAAAATTCCCCTCCTCCACTCCATCTCTATAAAAATCCTCCCCCAAATCTCGCCTCGTTTAGCCAGCACAACTCACACAACTCTCTCTCTCTCTCTCTNTCTCTCTCTCTCGTCGTCTGCAAGCTTCCGCCTCCCGGATCGNGGCGACCACCGGAGGAGGAGGGAGCAGCCATGGCGAACATCG
RM161	D41873	TGCAGATGAGAAGCGGCGCCTCGGCGGCGGCGGCGGCGGTGTGATTCTCCTCTCCAGAGAGAGAAAGAAGAGAGAGAGAGAGAGAGAGAGAGAGAGAGAGAGAGAGAGGAGAGGAGAAGAAGCGTGACCACCGATGGGATCGCTGGAGACGCGGTACCGGCCGGCCGGAGCGCCGTCTGATGACACA
RM185	D24415	AGTTGTTGGGAGGGAGAAAGGCCAAGAAGAGGAGGAGGAGGAGGAGGAGGAGGAGGGGATCAATGGAGATGGAGAGCCCGCGGAGCCCGGAGGCGGAGATCGGGCACAGGGTGGAGGACCTGTGGGAGGTGGCGGAGCGCAGCTGTCGCCGTCCGAGAAGCTCAACTCCTGCTTCGAGGACATCGCCGTCGCCTCCT
RM208	AF344029	TCTGCAAGCCTTGTCTGATGATGAATGATGCGCCATGGCTACTCTCTCTCTCTCTCTCTCTCTCTCTCTCTCTCTGCAAGTCTGCATCTGCATACATATTGGTCCCCTTTCTTCTGCACAATAATAGCAAATGTACGACGTACGTACCATTGGTCCACACAATGATCGACTTAGACC
RM212	AF344033	CCACTTTCAGCTACTACCAGAAAGAGAGAGAGAGAGAGAGAGAGAGAGAGAGAGAGAGAGAGAGAGAGAGCATCAGTGTGANGTATCGAAGTAAAGGTACTTCAATACATTATACATAATGAGAGACAAATGGGTG
RM234	AF344054	ACAGTATCCAAGGCCCTGGGTCTCACTTGCCTCTCTCTCTCTCTCTCTCTCTCTCTCTCTCTCTCTCTCTCTCTNTNTNTTGCTTGTGTNGCTTTGGCTTTTGAGAGTACCNAGGAGGAGGATGAAGAGAAGCTGGCCTCCGTCTTTGTCTCACGTG
RM237	AF344057	CAAATCCCGACTGCTGTCCTATACTAGAACATGCAGAGAGAGAGAGAGAGAGAGAGAGAGAGAGAGAGAGCTGCAACAGGCCAATGATCACTTCATTATGCTATATCAGGAGCTGTAGTGCTCTCTTCCCA
RM245	AF344065	ATGCCGCCAGTGAATAGCGACGGAGCAGGACCAAGCTCCGGCGAGGATGGCTCTGCAGCCGCCGTGAANAAGCGCAACAAGCCTAAGTGTAATCTCTCTCTCTCTCTCTCTCTCTCTCTCTTTCTCTCTCCCCAGATAATTGGATTCTCAG
RM256	AF344075	GACAGGGAGTGATTGAAGGCTGCGAAGGTTGTTTCCTGCCTCTCCTCTCTCTCTCTCTCTCTCTCTCTCTCTCTCTCTCTCTCTCTGACTCCTACTTGGATTCCCNATCTGCCCTTGGCGAAATCAAC
RM258	AF344077	TGCTGTATGTAGCTCGCACCGCCCACCCCGAGGCAGCAATCACAGCACGGGAGAGAGAGAGAGAGAGAGAGAGAGAGAGAGAGAGAGAGAGAGGAGGAGGAAGGAGCNGCNGTNCAGGGGGAGGCAAAAGGCGACAGCTTTAAAGGCCA
RM259	AF344078	TGGAGTTTGAGAGGAGGGGGGGGGGGAGAGAGAGAGAGAGAGAGAGAGAGAGAGAGAGACGGTNNCCCCACCAGTATCGGAAGGAGTATTTGGTATTTTAATAANATTAGGATGTGTACTTTTTTCTCNAAGTTAAGGGATCNACATGGCACCATGCAACAAG
RM334	AF344158	GTTCAGTGTTCAGTGCCACCACCATCTTCTTCTTCTTCTTCTTCTTCTTCTTCTTCTTCTTCTTCTTCTTCTTCTTCTTCTTCTTCCTCCTCCTCCTCCTCCTCAAGACTACCAATCCAATCTCCTCCTCGCCGCCACCGCGATTCCGCCGCCGCCNGCCTGTCGCGGNCATGGCGTCCACCAAAGATCAAAGTC
RM407	AQ161278	GATTGAGGAGACGAGCCATCTATCTATGACTACGAGACGAGTGATTTGAACCGAATCGACGAACTCGAAGCAGAGAGAGAGAGAGAGAGAGAGAGAGAAGACAGTGTCCTGGGTGGACAGAATTTTCTTTTCGTTTGGCGAAGCAAAAGCACGGAGCGCAGATCTGAAAAAG
MP1	AP005452	TCTCGGTCTCTAGGGTTTGGGATTTTAGCCGCCGCCGCCGCCGCCGCCGCTCACCCGCGCCTTCGACGAGCTCCAGCCCGTAGACCTCGCCGGATCTCCCCGATGGCCGTGACCTTCACCGACCTCCACACCGCCGACGGGCTCAAAGCCCTCGAGCAGCACCTCTCCGGCAAGACCTACGTCTCCGGGT
RCt3	AB128543	TAGGCATAATTCCCAATCCATTCTATCATTCTATATAGAATTCTTTTCATTCCTTCACAAAATAACATAAAAAAAAACAAATCCATTCAATTCTTATAAATCGATCCCTATGCTCCAAATGGATAAG
RCt5	AB128716	ATTTGGAATTTGGACATTTTCGCGGGTACTTTTTTTTTTACTTTTTAGAAAGTCAAGTTCTTTTTTCGAAAGATTACCCCTGTCTTTGTTTATGCTTCGGATTGGAACAAATGACTCTAATTCGTCCACGCCTACGAATCAGT
RCt6	AB128614	GAATTTTAGAACTTTGAATTTTTTACCCTAGAAAAAAAAAGAAAAACCTAACCCTTTGAATCTTTGGTATCCTTCAAATCTTCGGTATCCTTCGAGTCTTCGGTACGCTT
RCt10	AB128766	TCTTCATTTGGAATCTGGGCTCTTCTATCTTCGACTTATTTTTTTTTGCTTTATTCTTTATTTATTTCATTTCGATTTTTCCCTCTTCCTCTATCCCTATCCTCTAGGTACAGCGTTTGCATCAATAG
RMt9	AK289031	ACTGCTTTTAAGCCTGTTTGCATGGGTTCGTGCACAGATTTACGTTCCAGAATCCCTGTTTTCGTGACCGAATGACGAAATAGATATACGAACTGTATAGGATCATTCGCTGGGATGGGATAAGTGATTCTTTTATGGGATTCCCCTGGGATCGTGGAATCAACTAAGAATGCAATAGGTATTTGTGATCGAGCAGCTTCCAGTATGACCGAAGACTTTCTATCTGCATTCAGAATAACCGCACAATCGGGTTGTTGGTTCAACCCAAAATTTATCTTTTTCGTTCTTAAACGGAATTTTTTTTTTTTAGCCAAATAATTGCTAAAAAAAGTCCCGATCTTCCATTGAGAATCATTGATACAGCTCGCCATTTTTTCCAATATCTCACATCGAAATAAA…
