# Supplementary material for: Extensive Microsatellite Variation in Rice Induced by Introgression from Wild Rice (Zizania latifolia Griseb.)
Source: PLoS One. 2013 Apr 24;8(4):e62317. doi: 10.1371/journal.pone.0062317 (PMC3634730; doi:10.1371/journal.pone.0062317)
Supplement: Table S4 — Oligonucleotide primer sets used for detecting the transcript of microsatellite associated genes. (XLS) [file pone.0062317.s005.xls]

## Sheet: Sheet1
Table S4 Oligonucleotide primer sets used for detecting the transcript of microsatellite associated genes
Category		Gene	Associated microsatellite	Forword primer	Reverse Primer
S1	1	Os01g13360	RM259	AGCCAATAAATGAAGAGCC	GAACACCAGCAAACCCTA
	2	Os02g10200	RM8	GCTCGTTGTGCAGCCTACC	TGGCATTCATGCTTGTCGG
	3	Os03g50860	RM55	GCAGGCAGACGACAGCGAATC	GCCATCCATCCCGCACTTTG
	4	Os04g31340	RM185	TCTGGCTGATACTGTTGAAAT	TGGCTACTGGTGACCCTAC
	5	Os04g49810	RM127	CTGGCCTCGGATTTCTCG	TGCTCGCTTTCCTTTCAT
	6	Os04g58110	RM131	CTTCTTGGACAGCATGCAAA	CCAGCAAGGTTGCACTTGTA
	7	Os05g35200	RM161	AGTTGCTCCCAGGAAGTGC	TCTTGACCAACCGCCCAC
	8	Os05g49760	RM334	CCAGATGAAGCAAGGGTTA	AAATGCGTGCCTTCCAAT
	9	Os07g32390	RM11	GCGATCATAAGCACCAAGA	GGACAGGTAGGCACCGTAG
	10	Os07g37040	RM10	GAGACCCGCATCGTGTCCG	CGATCTCCTCGATGAGGTTGTCC
	11	Os07g43070	RM47	GGCTCGACCTCACAAACCC	TCGCCGTGCTCAGGTGCTT
	12	Os07g46750	MP1	GATGAGACCGAGGAAGACAA	GTAACCCACAGGCACAAGC
	13	Os08g01850	RM407	TACGGAAATGGTAAGGACAAG	GGATGAAGTAGCGTGGGAC
S2	1	Os01g08270	RM3428	ACATTGCCCACCCAAACGAA	TTGCCAAGCGGAGACATCG
	2	Os01g46980	RM237	GCCGCAAAGAAGACCATC	AGAAGCCAGCACAACACC
	3	Os01g57210	RM212	GCTAAAGTTGTGCGGTCTC	CCATCGTCCATCAGGTGT
	4	Os02g08310	RM53	GCATTTGGCAATCGTCTA	GGCTATTTCCGTGAGTTTC
	5	Os02g14110	RM145	GAAGGCACTCCGGGAAAAT	TTAGCCAAATACGCCACAT
	6	Os02g15594	RM71	GCATTTGGCAATCGTCTA	GGCTATTTCCGTGAGTTTC
	7	Os07g01380	RM51	CGAGGTGTAATATGTCTGGTTT	AGCCTGGACTTGACCCTTT
	8	Os09g38768	RM245	ACCATCGGTTTACGCAGCAA	GTTCCGTGGCACGCATTTT
	9	Os10g37280	RM3773	ATCAGGGTCCAGTAGCAAT	CTTCATAAAGCAGGAAAGTC
	10	Os11g07600	RM1124	TCCGGCGAAGTGTAATCAAAGA	AGGACGAGAAGAAGGCAGAAGC
